# Supplementary material for: Anti-Cancer SERCA Inhibitors Targeting Sorafenib-Resistant Human Papillary Thyroid Carcinoma
Source: Int J Mol Sci. 2023 Apr 11;24(8):7069. doi: 10.3390/ijms24087069 (PMC10138651; doi:10.3390/ijms24087069)
Supplement: Supplementary file 1 [file ijms-24-07069-s001.zip]

Archive with 1 entries (1 files):
- ijms-2297881-supplementary.pdf
